# Supplementary material for: A Scoping Review of Educational and Training Interventions on Parkinson’s Disease for Staff in Care Home Settings
Source: Nurs Rep. 2025 Jan 13;15(1):20. doi: 10.3390/nursrep15010020 (PMC11768021; doi:10.3390/nursrep15010020)
Supplement: Supplementary file 1 [file nursrep-15-00020-s001.zip]

Archive with 1 entries (1 files):
- nursrep-3297139-supplementary.pdf
